# Supplementary material for: Selective P450BM3 Hydroxylation of Cyclobutylamine and Bicyclo[1.1.1]pentylamine Derivatives: Underpinning Synthetic Chemistry for Drug Discovery
Source: J Am Chem Soc. 2023 Dec 5;145(50):27767–73. doi: 10.1021/jacs.3c10542 (PMC10740007; doi:10.1021/jacs.3c10542)
Supplement: Supplementary file 2 — ja3c10542_si_002.xlsx [file ja3c10542_si_002.xlsx]

## Sheet: 12a
Variant	Conversion /%	14 /%	15 /%	16 /%	17 /%	Other /%	TTN
RP/HL/IG/AI	100	68	20	0	4	8	500
GV/AI	99	9	71	6	3	10	495
RP/HL/IG	99	70	20	2	4	3	495
K19/FV/EV	98	33	47	5	4	9	490
KU3/AP/SW	98	61	5	28	1	3	490
K19/FV/QP	97	16	62	1	4	14	485
KT2/LG/IG	97	79	12	1	4	1	485
R19/FI/LLV	96	54	26	1	5	10	480
VQ/SG/AW	93	26	51	7	5	4	465
GQ/IG/AL	91	3	49	2	33	4	455
R19/FA	90	63	13	0	0	14	450
K19/FV/IG	89	31	45	1	4	8	445
GVQ/AW	86	22	43	4	5	12	430
GVQ/IG	85	35	31	2	5	12	425
K19/FA/IG	83	42	28	2	5	6	415
R19/FI	81	45	23	9	2	2	405
GVQ	78	24	39	3	3	9	390
GVQ/IG/AL	78	2	60	0	6	10	390
K19/FV	71	19	36	7	2	7	355
RK/AG	71	71	0	0	0	0	355
RT2/SG/AW	69	41	2	11	1	14	345
R19/FA/AI	68	34	22	3	4	5	340
RP/AM/IA	64	5	42	8	8	1	320
K19/FA/FW	62	27	6	0	4	25	310
K19/FA/IA	54	13	29	4	2	6	270
RKA/SW	51	16	10	3	9	13	255
RK/AL	50	8	10	22	2	8	250
GV/AI/IG/AG	48	21	15	7	2	3	240
RK/AG/PG/AG	43	37	2	1	0	3	215
RK/FW/TG/AG	41	11	0	1	0	29	205
RP/IA/EV	39	17	12	5	1	4	195
K19/FV/EV/VI	36	22	7	6	1	0	180
GVQ/A328G	34	22	4	6	1	1	170
R19/AW	32	19	0	6	0	7	160
R19/SG/AW	31	21	0	5	0	5	155
K19/FV/AG	30	3	15	6	6	0	150
R19	25	13	2	8	0	2	125
GVQ/A264G	16	2	7	2	4	1	80
GLQ/IG/AG	15	0	11	0	0	4	75
R19/AL/IA	12	0	3	7	0	2	60
RKA/VI	11	3	2	1	3	2	55
RK/AG/AG	8	5	0	1	0	2	40
K19/FA/AM/IG	4	0	0	2	0	2	20
RK/AI/TG/AG	4	2	0	1	0	1	20
RK/TG	4	2	0	0	0	2	20
AP	3	1	1	0	0	1	15
KU3/AP/AI	1	0	0	0	0	1	5
WT	0	0	0	0	0	0	0

## Sheet: 12b
Variant	Conversion /%	18 /%	19 /%	TsNH2 /%	21 /%	Other /%	TTN
GV/AI	100	50	0	28	0	22	500
K19/FV/IG	100	40	31	3	0	27	500
RP/HL/IG/AI	100	57	31	0	0	13	500
VQ/SG/AW	100	75	7	9	2	8	500
KT2/LG/IG	99	47	39	0	0	14	495
RP/HL/IG	99	37	51	0	0	11	495
GVQ/AW	98	68	11	7	0	11	490
GVQ/IG	98	54	19	2	0	23	490
K19/FV/QP	97	52	2	11	5	26	485
GVQ	86	61	7	5	4	10	430
R19/FI/LLV	75	6	51	6	7	5	375
GLQ/IG/AG	72	24	20	0	0	28	360
R19/SG/AW	71	52	3	0	6	10	355
R19	71	55	9	0	4	4	355
GVQ/IG/AL	69	54	8	1	1	6	345
R19/AW	66	44	0	0	6	17	330
R19/FI	66	26	4	15	4	17	330
KU3/AP/SW	62	12	14	6	12	18	310
RT2/SG/AW	55	37	0	0	0	18	275
K19/FV/EV	43	31	8	1	1	3	215
K19/FA/IG	41	13	18	0	1	10	205
GVQ/A328G	38	25	0	0	0	12	190
KSK19/FW	33	13	1	2	4	14	165
RP/AM/IA	29	0	13	0	0	16	145
K19/FV	22	14	1	0	1	5	110
R19/FA/AI	22	15	2	0	0	5	110
KSK19/IA	21	16	3	1	0	1	105
GVQ/A264G	18	9	0	0	5	4	90
R19/FA	12	0	0	0	0	12	60
RKA/SW	12	0	0	0	0	12	60
AP	10	0	0	0	0	10	50
K19/FV/AG	8	0	0	0	0	8	40
R19/AL/IA	8	0	0	0	0	8	40
RK/FW/TG/AG	7	0	0	0	0	7	35
RK/A328G	6	0	0	4	0	2	30
WT	6	0	0	0	0	6	30
KU3/AP/AI	3	0	0	0	0	3	15
RK/AG/PG/AG	3	0	0	0	0	3	15
RK/AL	3	0	0	0	0	3	15
K19/FA/AM/IG	2	0	0	0	0	2	10
R19/AL/AL	2	0	0	0	0	2	10
RK/AI/TG/AG	2	0	0	0	0	2	10
RKA/VI	2	0	0	0	0	2	10
RP/IA/EV	2	0	2	0	0	1	10
K19/FV/EV/VI	1	0	0	0	0	1	5
RK/A328G	1	0	0	0	0	1	5
RK/AG/AG	1	0	0	0	0	1	5
RK/TG	1	0	0	0	0	1	5

## Sheet: 12c
Variant	Conversion /%	22 /%	23 /%	Other /%	TTN
KU3/AP/SW	91	53	27	11	910
RK/TG	43	0	0	43	430
GV/AI	38	0	0	38	380
RP/HL/IG/AI	23	0	0	23	235
VQ/SG/AW	17	0	0	17	170
K19/FA/IG	12	0	0	12	115
K19/FV/EV	10	0	0	10	100
R19/F87A/A328I/S72W	9	0	0	9	93
R19/F87A/F81W	8	0	0	8	81
K19/F87V/Q403P	6	0	0	6	63
R19	6	0	0	6	62
RT2/S72G/A330W	6	0	0	6	57
R19/F87A/A328G	6	0	0	6	56
GVQ/A328G	6	0	0	6	55
R19/F87A/A184I/T269G/A328G	5	0	0	5	52
GLQ/I263G/A328G	5	0	0	5	51
GVQ/I263G/A328L	5	0	0	5	47
GVQ/A330W	5	0	0	5	45
R19/F87A/A328G/P329G/A330G	5	0	0	5	45
GVQ	4	0	0	4	44
A330P	4	0	0	4	41
R19/F87A/F81W/T269G/A328G	4	0	0	4	39
R19/S72G/A330W	4	0	0	4	38
K19/F87V/I263G	4	0	0	4	38
R19/F87I/L437LV	4	0	0	4	38
WT	4	0	0	4	37
RP/I263A/E267V	4	0	0	4	37
K19/F87V/E267V/V78I	4	0	0	4	36
KT2/L188G/I263G	3	0	0	3	33
R19/F87A/A328L	3	0	0	3	33
KU3/A330P/I263A	3	0	0	3	33
K19/F87A/I263A	3	0	0	3	32
R19/F87A/A328I/V78I	3	0	0	3	32
GVQ/I263G	3	0	0	3	32
R19	3	0	0	3	32
R19/F87A/A328G/A264G	3	0	0	3	32
GVQ/A264G	3	0	0	3	31
R19/F87A/A328G	3	0	0	3	31
R19/A328L/I263A	3	0	0	3	29
K19/F87V/A264G	3	0	0	3	29
R19/F87I	3	0	0	3	28
R19/A328L/A184L	3	0	0	3	27
K19/F87V	3	0	0	3	27
R19/F87A A184I	3	0	0	3	26
K19/F87A/A82M/I263G	2	0	0	2	23
RP/H171L/I263G	2	0	0	2	23
R19/A330W	1	0	0	1	5

## Sheet: 13a
Variant	Conversion /%	26 /%	27 /%	28 /%	Other /%	TTN	TON	ee (R)-26 /%
R19/FI/APa	79	14	32	33	0	795	140	N/A
GV/AI	58	40	5	0	13	585	395	66
K19/FV/EV	35	27	0	0	8	345	265	20
R19/FI/LLV	30	19	0	0	11	295	185	–21b
K19/FA/FW	29	20	4	0	5	290	205	76
RK/AG	27	15	3	0	9	270	145	10
R19/FA/AI	27	14	2	0	10	265	140	77
K19/FV/IG	26	14	0	0	12	260	145	–47b
R19/FA	24	10	3	0	11	245	100	63
VQ/SG/AW	23	7	6	0	9	225	75	16
RK/AG/PG/AG	22	13	0	0	10	220	125	N/A
K19/FV/QP	20	7	2	0	11	195	65	50
GVQ/IG	18	8	0	0	10	180	75	–58b
K19/FV/AG	17	2	0	0	15	170	20	–50b
RKA/SW	17	4	3	0	10	170	35	82
RKA/VI	16	2	0	0	14	165	25	82
K19/FV/EV/VI	16	0	0	0	16	160	0	N/A
GVQ/AW	13	3	2	0	8	135	35	11
K19/FA/IG	13	7	0	0	6	130	75	16
K19/FA/IA	13	8	1	0	4	130	75	50
GVQ/AG	13	2	0	0	11	125	20	2
RK/AL	12	3	1	0	8	125	35	82
RP/HL/IG/AI	12	0	0	0	12	120	0	N/A
GVQ/AG	11	0	0	0	11	115	0	N/A
WT	11	0	0	0	11	110	0	N/A
RK/AI/TG/AG	11	0	0	0	11	105	0	N/A
GVQ/IG/AL	10	0	0	0	10	105	0	N/A
KT2/LG/IG	10	0	0	0	10	100	0	N/A
R19/SG/AW	9	0	0	0	9	90	0	N/A
RK/FW/TG/AG	9	0	0	0	9	90	0	N/A
GLQ/IG/AG	9	0	0	0	9	90	0	N/A
KU3/AP/SW	9	0	2	0	6	85	0	N/A
RP/IA/EV	8	0	0	0	8	80	0	N/A
RK/AG/AG	8	0	0	0	8	80	0	N/A
R19/AL/IA	8	0	0	0	8	80	0	N/A
RK/TG	8	0	0	0	8	80	0	N/A
K19/FV	8	4	0	0	3	75	45	37
RP/AM/IA	7	0	0	0	7	75	0	N/A
AP	7	0	0	0	7	75	0	N/A
R19	7	0	0	0	7	73	0	N/A
RT2/SG/AW	7	0	0	0	7	70	0	N/A
R19/AL/AL	7	0	0	0	7	65	0	N/A
RP/HL/IG	6	0	0	0	6	60	0	N/A
GVQ	4	4	0	0	0	40	40	17
R19/FI	3	3	0	0	0	30	30	36
R19/AW	0	0	0	0	0	0	0	N/A

## Sheet: 13b
Variant	Conversion/%	29 /%	Other /%	TTN	TON	ee (R)-29 /%
K19/FV/QP	100	66	34	500	330	93
K19/FA/IG	100	61	39	500	305	12
K19/FA/FW	100	61	39	500	305	43
K19/FA/IA	100	49	51	500	245	49
GV/AI	100	23	77	500	115	N/A
VQ/SG/AW	100	11	89	500	55	N/A
RK/AG	100	0	100	500	0	N/A
R19/FA	95	72	23	475	360	83
RP/HL/IG/AI	95	12	84	475	60	N/A
KU3/AP/SW	94	44	50	470	220	96
GVQ/AW	94	24	70	470	120	N/A
R19	92	27	64	460	135	N/A
RP/AM/IA	91	7	84	455	35	N/A
RK/FW/TG/AG	91	0	91	455	0	N/A
R19/FA/AI	88	64	23	440	320	51
RT2/SG/AW	86	17	69	430	85	N/A
K19/FV	84	64	20	420	320	96
RK/AG/PG/AG	82	47	36	410	235	69
GVQ	78	55	23	390	275	95
GVQ/AG	77	19	58	385	95	24
KT2/LG/IG	69	8	61	345	40	N/A
K19/FV/AG	54	38	17	270	190	92
R19/AW	49	6	44	245	30	N/A
RK/AI/TG/AG	45	0	45	225	0	N/A
K19/FV/EV	39	33	6	195	165	98
GVQ/IG	38	29	9	190	145	72
K19/FV/IG	34	28	6	170	140	88
R19/FI/LLV	26	23	3	130	115	98
KU3/AP/AI	26	0	26	130	0	N/A
RK/TG	24	8	16	120	40	N/A
GQ/IG/AL	21	2	19	105	10	N/A
GVQ/AG	19	15	4	95	75	93
GV/AI/IG/AG	18	14	4	90	70	77
R19/FI	17	14	3	85	70	>99
K19/FV/EV/VI	14	4	10	70	20	N/A
RP/HL/IG	9	2	7	45	10	N/A
R19/SG/AW	9	1	7	45	5	N/A
RKA/SW	8	4	5	40	20	N/A
RK/AG/AG	6	0	6	30	0	N/A
RKA/VI	4	2	2	20	10	N/A
RP/IA/EV	4	1	3	20	5	N/A
RK/AL	3	2	1	15	10	N/A
GVQ/IG/AL	3	1	2	15	5	N/A
AP	3	0	2	15	0	N/A
GLQ/IG/AG	3	0	3	15	0	N/A
K19/FA/AM/IG	2	0	2	10	0	N/A
WT	2	0	2	10	0	N/A
R19/AL/IA	1	0	1	5	0	N/A
